# Supplementary material for: Magnetic Zr-Based Metal-Organic Frameworks: A Highly Efficient Au (III) Trapper for Gold Recycling
Source: Materials (Basel). 2022 Sep 21;15(19):6531. doi: 10.3390/ma15196531 (PMC9572273; doi:10.3390/ma15196531)
Supplement: Supplementary file 1 [file materials-15-06531-s001.zip]

Archive with 1 entries (1 files):
- materials-1901334-supplementary.pdf
